# Supplementary material for: Dual Molecular Design toward a Lysosome-Tagged AIEgen and Heavy-Atom-Free Photosensitizers for Hypoxic Cancer Photodynamic Therapy
Source: Biosensors (Basel). 2022 Jun 15;12(6):420. doi: 10.3390/bios12060420 (PMC9221524; doi:10.3390/bios12060420)
Supplement: Supplementary file 1 [file biosensors-12-00420-s001.zip]

Archive with 1 entries (1 files):
- biosensors-1731391-supplementary.pdf
